# Supplementary material for: Proteomic Analysis of the Fusarium graminearum Secretory Proteins in Wheat Apoplast Reveals a Cell-Death-Inducing M43 Peptidase
Source: J Fungi (Basel). 2025 Mar 21;11(4):240. doi: 10.3390/jof11040240 (PMC12027835; doi:10.3390/jof11040240)
Supplement: Supplementary file 1 [file jof-11-00240-s001.zip]

Archive with 8 entries (8 files):
- Fg28 Figure S1.docx
- Fg28 Figure S2.docx
- Fg28 Figure S3.docx
- Fg28 Figure S4.docx
- Fg28 Table S1.xlsx
- Fg28 Table-S2.xlsx
- Fg28 Table-S3.xlsx
- Fg28 Table-S4.xlsx
