# Supplementary material for: Proteomic Analysis of the Fusarium graminearum Secretory Proteins in Wheat Apoplast Reveals a Cell-Death-Inducing M43 Peptidase
Source: J Fungi (Basel). 2025 Mar 21;11(4):240. doi: 10.3390/jof11040240 (PMC12027835; doi:10.3390/jof11040240)
Supplement: Supplementary file 1 [file jof-11-00240-s001.zip › Fg28 Table S1.xlsx]

## Sheet: Table S1
Table S1. Primers used in this study
Primer name	Sequence (5΄→3΄)	Annealing temperatures	Purpose
Fg28-F	GGACAGGGTACCCGGGGATCCATGGTTTCCAAGCTCGCTCTC	58 °C	Cloning of Fg28 into pCambia1300-Flag for expression in N. benthamiana.
Fg28-R	GTCCTTGTAGTCCATGTCGACCTTTCGGTAAGCGGTCCAAGC
qPCR-FgTubulin-F	GTCAGTGCGGTAACCAAATCG	60 °C	RT-qPCR analysis of Fg28 expression levels in wheat spikelets inoculated with F. graminearum.
qPCR-FgTubulin-R	GTCAGTGCGGTAACCAAATCG
qFg28-F	CTACCGCTGAGCAGGTTCAG
qFg28-R	GTTGTGTCGATGAGCTTGAAGG
pSUC2-Fg28SP-F	GAATTTTAATTAAGAATTCATGGTTTCCAAGCTCGCTCTC	58 °C	Cloning of Fg28 signal peptide into pSUC2 vector for yeast invertase secretion assay.
pSUC2-Fg28SP-R	ATAGGGAGAACCTCGAGAGCAAGCTCGCCATTACC
Fg28-KpnI-F	CTAAAGGGAACAAAAGCTGGGTACCACATGATGTTTTGGCACTTTACGG	58 °C	Generation of Fg28-pKNTG-GFP.
Fg28-SalI -R	GCCAAGCTTATCGATACCGTCGACCTTTCGGTAAGCGGTCCAAGC
Fg28-F	ATGGTTTCCAAGCTCGCTCTCG	55 °C	Verification of the Fg28-pKNTG-GFP strains by PCR.
pKNTG-R	GTCTCAACTCCGGAGCTGAC
Fg28ΔM43-F	GGACAGGGTACCCGGGGATCCATGGTTTCCAAGCTCGCTCTC	58 °C	Cloning of truncated Fg28 into pCambia1300-Flag for expression in N. benthamiana.
Fg28ΔM43-R	GTCCTTGTAGTCCATGTCGACAGCAAGCTCGCCATTACC
Fg28ΔSP-F	GGACAGGGTACCCGGGGATCCATGGACCCTACCGCTGAGCAG
Fg28ΔSP-R	GTCCTTGTAGTCCATGTCGACCTTTCGGTAAGCGGTCC
Fg28SP+M43-up-F	GGACAGGGTACCCGGGGATCCATGGTTTCCAAGCTCGCTCTC
Fg28SP+M43-up-R	TGGCGGAGCTGTCGCTTCATGGCGACGGCGCAACGAGG
Fg28SP+M43-down-F	CTCCTCGTTGCGCCGTCGCCATGAAGCGACAGCTCCGC
Fg28SP+M43-down-R	GTCCTTGTAGTCCATGTCGACCTTTCGGTAAGCGGTCC
Fg28ΔC200-F	GGACAGGGTACCCGGGGATCCATGGTTTCCAAGCTCGCTCTC
Fg28ΔC200-R	GTCCTTGTAGTCCATGTCGACGCATCCATCCTGGAAGGTATG
Fg28ΔC400-F	GGACAGGGTACCCGGGGATCCATGGTTTCCAAGCTCGCTCTC
Fg28ΔC400-R	GTCCTTGTAGTCCATGTCGACTCCAAGCTTGGCGACATCAG
Fg28-GFP-F	GGACAGGGTACCCGGGGATCCATGGTTTCCAAGCTCGCTCTC	58 °C	Cloning of Fg28 into pCambia1300-GFP for expression in N. benthamiana.
Fg28-GFP-R	CACCATGGTACTAGTGTCGACCTTTCGGTAAGCGGTCCAAGC
qPCR-NbActin-F	TGGTCGTACCACCGGTATTGTGTT	60 °C	RT-qPCR analysis of typical immune response gene transcript levels in N. benthamiana.
qPCR-NbActin-R	TCACTTGCCCATCAGGAAGCTCAT
qPCR-NbPR1a-F	CCGCCTTCCCTCAACTCAAC
qPCR-NbPR1a-R	GCACAACCAAGACGTACTGAG
qPCR-NbPR4-F	GGCCAAGATTCCTGTGGTAGAT
qPCR-NbPR4-R	CACTGTTGTTTGAGTTCCTGTTCCT
qPCR-NbWRKY7-F	CACAAGGGTACAAACAACACAG
qPCR-NbWRKY7-R	GGTTGCATTTGGTTCATGTAAG
qPCR-NbWRKY8-F	AACAATGGTGCCAATAATGC
qPCR-NbWRKY8-R	TGCATATCCTGAGAAACCATT
qPCR-NbCYP71D20-F	CCGCACCATGTCCTTAGAG
qPCR-NbCYP71D20-R	CTTGCCCCTTGAGTACTTGC
qPCR-NbACRE31-F	AATTCGGCCATCGTGATCTTGGTC
qPCR-NbACRE31-R	GAGAAACTGGGATTGCCTGAAGGA
qPCR-NbPIA5-F	CCTCCAAGTTTGAGCTCGGATAGT
qPCR-NbPIA5-R	CCAAGAAATTCTCCATGCACTCTGTC
qPCR-NbPTI5-F	CCTCCAAGTTTGAGCTCGGATAGT
qPCR-NbPTI5-R	CCAAGAAATTCTCCATGCACTCTGTC
qPCR-NbHIN1-F	CCAACTTGAACGGAGCCTATTA
qPCR-NbHIN1-R	AGGCATCCAAAGAGACAACTAC
Ko-Fg28-Up-F	CATGAGCACATTTGATCAAATAG	55 °C	Generation of Fg28 Knonckout mutant strains.
Ko-Fg28-Up-R	CAAAATAGGCATTGATGTGTTGACCTCCTGTTGCGATATTGAGACTTGGAGAG
Ko-Fg28-Down-F	CTCGTCCGAGGGCAAAGGAATAGAGTAGATGGACGATGATGAAACGATATTTCTT
Ko-Fg28-Down-R	GTGGTATCGTTCCAGAAGAATCTGC
HYG-F	GGAGGTCAACACATCAATGCCTAT
HYG-R	CTACTCTATTCCTTTGCCCTCGGA
1F	ACGAGTATCACATTGCTCTTACGGGC	55 °C	Verification of Fg28 knockout mutants by PCR.
1R	GTAAGCGGTCCAAGCAGAGTG
2R	CAGTTCGGTTTCAGGCAGGTC
