# Supplementary material for: Proteomic Analysis of the Fusarium graminearum Secretory Proteins in Wheat Apoplast Reveals a Cell-Death-Inducing M43 Peptidase
Source: J Fungi (Basel). 2025 Mar 21;11(4):240. doi: 10.3390/jof11040240 (PMC12027835; doi:10.3390/jof11040240)
Supplement: Supplementary file 1 [file jof-11-00240-s001.zip › Fg28 Table-S2.xlsx]

## Sheet: Table S2
Table S2. Secretory proteins in apoplast detected by liquid chromatography-tandem mass spectrometry (LC-MS/MS) analysis during the F. graminearum infection in the wheat coleoptile
Number	ID	Gene ID	Description	Family	Signal peptide	SP(Sec/SPI)	F1		F2		F3
							Coverage	# Unique Peptides	Coverage	# Unique Peptides	Coverage	# Unique Peptides
1	FGRRES_00028	FGSG_00028	Metalloprotease	Peptidase M43B Family	SP(Sec/SPI)	0.843792	25	6	31	6	36	5
2	FGRRES_00387	FGSG_00387	Phosphoglucomutase (Alpha-D-Glucose-1,6-Bisphosphate-Dependent)	Phosphohexose Mutase Family	OTHER	0.001331	7	3	6	3	3	1
3	FGRRES_00421	FGSG_00421	S-Adenosylmethionine Synthetase	Adomet Synthase Family	OTHER	0.001292	3	1	15	4	3	1
4	FGRRES_00496	FGSG_00496	Inorganic Pyrophosphatase	Ppase Family	OTHER	0.000607	10	2	36	7	18	3
5	FGRRES_00571	FGSG_00571	Glucanase	Glycosyl Hydrolase 7 (Cellulase C) Family	SP(Sec/SPI)	0.990433	17	8	14	9	8	4
6	FGRRES_00777_M	FGSG_00777	Peptidyl-Prolyl Cis-Trans Isomerase	Cyclophilin-Type Ppiase Family	OTHER	0.001599	34	5	54	7	42	6
7	FGRRES_00838	FGSG_00838	Heat Shock Protein 70	Heat Shock Protein 70 Family	OTHER	0.002184	5	3	11	7	5	3
8	FGRRES_00979	FGSG_00979	Aldehyde Dehydrogenase	Aldehyde Dehydrogenase Family.	OTHER	0.001124	14	5	20	7	13	5
9	FGRRES_01099	FGSG_01099	Gtp-Binding Nuclear Protein	Small Gtpase Superfamily. Ran Family.	OTHER	0.000361	5	1	20	4	10	2
10	FGRRES_01241_M	FGSG_01241	Signal Transduction	14-3-3 Family	OTHER	0.000331	10	1	26	6	17	2
11	FGRRES_01346	FGSG_01346	Enolase	Enolase Family	OTHER	0.001701	16	4	30	8	14	4
12	FGRRES_15846	FGSG_01403	Fmn Binding; Nad(P)H Dehydrogenase (Quinone) Activity	Wrba Family	OTHER	0.008795	41	7	43	6	24	4
13	FGRRES_01422	FGSG_01422	Citrate Synthase	Citrate Synthase Family.	OTHER	0.000272	5	2	21	7	8	3
14	FGRRES_01523	FGSG_01523	Nad(P)H-Dependent D-Xylose Reductase	Aldo/Keto Reductase Family	OTHER	0.0018	20	4	29	6	14	3
15	FGRRES_01572	FGSG_01572	Glutamate Decarboxylase	Group Ii Decarboxylase Family.	OTHER	0.001291	2	1	2	1	2	1
16	FGRRES_01866	FGSG_01866	Oxidoreductase Activity	_	OTHER	0.000483	28	4	47	6	22	4
17	FGRRES_01891_M	FGSG_01891	Calmodulin	Calmodulin Family	OTHER	0.00041	10	2	10	1	10	1
18	FGRRES_01950_M	FGSG_01950	Heat Shock Protein Hsp88	_	OTHER	0.001436	4	2	16	7	4	3
19	FGRRES_01962_M	FGSG_01962	Argininosuccinate Synthase	_	OTHER	0.004661	4	1	4	1	4	1
20	FGRRES_02014	FGSG_02014	Heat Shock Protein 90	Heat Shock Protein 90 Family	OTHER	0.001459	4	2	8	4	4	2
21	FGRRES_02022	FGSG_02022	1,3-Beta-Glucanosyltransferase	Glycosyl Hydrolase 72 Family	SP(Sec/SPI)	0.84862	6	2	4	1	3	1
22	FGRRES_02461	FGSG_02461	Malate Dehydrogenase	Ldh/Mdh Superfamily； Mdh Type 1 Family	OTHER	0.004331	18	4	35	8	22	5
23	FGRRES_02504_M	FGSG_02504	Malate Dehydrogenase	_	OTHER	0.008964	7	2	48	9	4	1
24	FGRRES_02541	FGSG_02541	40S Ribosomal Protein S14	Universal Ribosomal Protein Us11 Family	OTHER	0.001019	9	1	26	3	7	1
25	FGRRES_02974	FGSG_02974	Catalase-Peroxidase	Peroxidase Family; Peroxidase/Catalase Subfamily	OTHER	0.025717	21	10	24	9	10	5
26	FGRRES_03624	FGSG_03624	Endo-1,4-Beta-Xylanase	Glycosyl Hydrolase 11 (Cellulase G) Family	SP(Sec/SPI)	0.985344	8	1	31	4	4	1
27	FGRRES_03628	FGSG_03628	Glucanase	Glycosyl Hydrolase Family 6	SP(Sec/SPI)	0.999568	13	4	24	7	3	1
28	FGRRES_03662	FGSG_03662	Hypothetical Protein	_	SP(Sec/SPI)	0.877837	5	1	31	4	29	4
29	FGRRES_03695	FGSG_03695	Lytic Cellulose Monooxygenase (C4-Dehydrogenating)	Polysaccharide Monooxygenase Aa9 Family	SP(Sec/SPI)	0.993225	23	3	23	3	23	3
30	FGRRES_03795	FGSG_03795	Cellulase	Glycosyl Hydrolase 5 (Cellulase A) Family	SP(Sec/SPI)	0.999807	15	4	21	5	4	1
31	FGRRES_03905	FGSG_03905	Hypothetical Protein	Glycosyl Hydrolase 32 Family	SP(Sec/SPI)	0.921407	4	1	16	5	6	2
32	FGRRES_04136	FGSG_04136	40S Ribosomal Protein S16	Universal Ribosomal Protein Us9 Family	OTHER	0.000441	10	1	20	2	10	1
33	FGRRES_04137	FGSG_04137	60S Ribosomal Protein L32	Eukaryotic Ribosomal Protein El32 Family	OTHER	0.000551	10	1	10	1	10	1
34	FGRRES_04312_M	FGSG_04312	Atp Synthase Subunit Beta	Atpase Alpha/Beta Chains Family	OTHER	0.002361	7	3	3	1	5	2
35	FGRRES_04826	FGSG_04826	L-Xylulose Reductase	Short-Chain Dehydrogenases/Reductases (Sdr) Family	OTHER	0.001041	17	4	24	6	17	4
36	FGRRES_05491_M	FGSG_05491	Histone H4	Histone H4 Family	OTHER	0.000588	7	1	7	1	8	2
37	FGRRES_05554	FGSG_05554	4-Aminobutyrate Aminotransferase	Class-Iii Pyridoxal-Phosphate-Dependent Aminotransferase Family	OTHER	0.000543	6	2	6	2	3	1
38	FGRRES_05615_M	FGSG_05615	Adenosylhomocysteinase	_	OTHER	0.001823	8	3	20	8	14	6
39	FGRRES_05805	FGSG_05805	Cyanide Hydratase	Carbon-Nitrogen Hydrolase Superfamily. Nitrilase Family.	OTHER	0.001296	31	7	31	6	5	1
40	FGRRES_05843	FGSG_05843	Glucose-6-Phosphate Isomerase	Gpi Family	OTHER	0.000491	11	5	8	4	7	3
41	FGRRES_05972	FGSG_05972	Nucleoside Diphosphate Kinase	Ndk Family	OTHER	0.137784	16	3	33	6	16	3
42	FGRRES_06127_M	FGSG_06127	Formate Dehydrogenase	D-Isomer Specific 2-Hydroxyacid Dehydrogenase Family. Fdh Subfamily.	OTHER	0.003413	45	13	51	14	5	1
43	FGRRES_06154	FGSG_06154	Heat Shock Protein Ssc1	Heat Shock Protein 70 Family	OTHER	0.003129	2	1	2	1	2	1
44	FGRRES_06246	FGSG_06246	Heat Shock Protein 60	Chaperonin (Hsp60) Family	OTHER	0.001295	4	2	2	1	2	1
45	FGRRES_06445	FGSG_06445	Beta-Xylanase	Glycosyl Hydrolase 10 (Cellulase F) Family	OTHER	0.001711	14	4	42	12	23	7
46	FGRRES_06605	FGSG_06605	Beta-Glucosidase	Glycosyl Hydrolase 3 Family	SP(Sec/SPI)	0.973894	3	2	2	2	1	1
47	FGRRES_06702	FGSG_06702	Triosephosphate Isomerase	Triosephosphate Isomerase Family	OTHER	0.000402	5	1	28	6	3	1
48	FGRRES_06847	FGSG_06847	Signal Transduction	14-3-3 Family	OTHER	0.000297	9	1	22	4	19	3
49	FGRRES_07186	FGSG_07186	60S Ribosomal Protein L4-A	Universal Ribosomal Protein Ul4 Family	OTHER	0.001443	7	2	12	3	7	2
50	FGRRES_16843	FGSG_07530	Alcohol Oxidase	_	OTHER	0.000827	15	6	8	3	3	1
51	FGRRES_07671	FGSG_07671	Triacylglycerol Lipase Activity	Ab Hydrolase Superfamily. Lipase Family	SP(Sec/SPI)	0.993473	32	10	40	12	31	10
52	FGRRES_07735_M	FGSG_07735	Hypothetical Protein	_	OTHER	0.001954	8	2	8	2	8	2
53	FGRRES_07822	FGSG_07822	Hypothetical Protein	_	OTHER	0.000742	12	2	25	3	12	2
54	FGRRES_07953	FGSG_07953	Aconitate Hydratase, Mitochondrial	Aconitase/Ipm Isomerase Family	OTHER	0.001452	14	9	8	5	7	4
55	FGRRES_08335_M	FGSG_08335	60S Ribosomal Protein L13	Eukaryotic Ribosomal Protein El13 Family	OTHER	0.000674	14	2	20	3	4	1
56	FGRRES_08714_M	FGSG_08714	40S Ribosomal Protein S4	Eukaryotic Ribosomal Protein Es4 Family	OTHER	0.000467	14	3	12	4	10	2
57	FGRRES_08721_M	FGSG_08721	Superoxide Dismutase	_	OTHER	0.005563	21	3	21	3	21	3
58	FGRRES_08723_M	FGSG_08723	Transaldolase	_	OTHER	0.000617	39	14	41	16	30	10
59	FGRRES_08811	FGSG_08811	Elongation Factor 1-Alpha	Trafac Class Translation Factor Gtpase Superfamily. Classic Translation Factor Gtpase Family. Ef-Tu/Ef-1A Subfamily.	OTHER	0.000659	4	2	10	5	4	2
60	FGRRES_08851	FGSG_08851	2-Methylcitrate Dehydratase	Prpd Family	OTHER	0.000366	4	2	13	5	2	1
61	FGRRES_08979	FGSG_08979	D-Lactate Dehydratase	Peptidase C56 Family. Hsp31-Like Subfamily.	OTHER	0.002838	4	1	4	1	17	2
62	FGRRES_09366	FGSG_09366	Glycoside Hydrolase	Glycosyl Hydrolase 17 Family.	SP(Sec/SPI)	0.873279	4	1	8	3	2	1
63	FGRRES_09690	FGSG_09690	Fk506-Binding Protein 1	Fkbp-Type Ppiase Family. Fkbp1 Subfamily.	OTHER	0.001621	11	1	11	1	11	1
64	FGRRES_09866	FGSG_09866	Enables Rna Binding; Enables Structural Constituent Of Ribosome	_	OTHER	0.000758	6	1	31	4	6	1
65	FGRRES_09998	FGSG_09998	Transketolase	Transketolase Family	OTHER	0.001712	11	6	16	8	1	1
66	FGRRES_10246	FGSG_10246	60S Ribosomal Protein L10-B	Universal Ribosomal Protein Ul16 Family	OTHER	0.000405	5	1	5	1	5	1
67	FGRRES_10347	FGSG_10347	Isocitrate Dehydrogenase [Nadp]	Isocitrate And Isopropylmalate Dehydrogenases Family	OTHER	0.000283	6	2	20	8	8	3
68	FGRRES_10746	FGSG_10746	Aspartate Aminotransferase	_	OTHER	0.003588	9	3	2	1	2	1
69	FGRRES_10825	FGSG_10825	5-Methyltetrahydropteroyltriglutamate--Homocysteine S-Methyltransferase	Vitamin-B12 Independent Methionine Synthase Family	OTHER	0.000973	4	2	15	9	5	3
70	FGRRES_10941	FGSG_10941	Ribonucleoprotein; Ribosomal Protein	Eukaryotic Ribosomal Protein Es31 Family; Ubiquitin Family	OTHER	0.002291	31	4	31	5	25	3
71	FGRRES_10974	FGSG_10974	Hypothetical Protein	_	OTHER	0.000506	36	6	44	7	14	3
72	FGRRES_10993	FGSG_10993	Hypothetical Protein	_	OTHER	0.000749	19	4	11	2	6	1
73	FGRRES_11036	FGSG_11036	Feruloyl Esterase C	Faec Family	SP(Sec/SPI)	0.998458	14	3	20	4	9	2
74	FGRRES_11037	FGSG_11037	Endoglucanase-1 Precursor	Glycosyl Hydrolase 12 (Cellulase H) Family	SP(Sec/SPI)	0.998792	13	2	17	3	13	2
75	FGRRES_11164	FGSG_11164	Trypsin Precursor	Peptidase S1 Family	SP(Sec/SPI)	0.982625	6	1	35	6	16	3
76	FGRRES_12369	FGSG_12369	Peroxidase/Catalase 2	_	SP(Sec/SPI)	0.991239	6	3	29	16	10	6
77	FGRRES_12483_M	FGSG_12483	Aldehyde Reductase 1	_	OTHER	0.00103	7	1	3	1	7	1
78	FGRRES_17334	FGSG_13725	Spermidine Synthase	_	OTHER	0.000262	4	1	6	2	4	1
79	FGRRES_17334	FGSG_13726	Hypothetical Protein	_	OTHER	0.002447	4	1	6	2	4	1
