# Supplementary material for: Proteomic Analysis of the Fusarium graminearum Secretory Proteins in Wheat Apoplast Reveals a Cell-Death-Inducing M43 Peptidase
Source: J Fungi (Basel). 2025 Mar 21;11(4):240. doi: 10.3390/jof11040240 (PMC12027835; doi:10.3390/jof11040240)
Supplement: Supplementary file 1 [file jof-11-00240-s001.zip › Fg28 Table-S3.xlsx]

## Sheet: Table S3
Table S3. Expression profile of 79 apoplast secretory genes of F. graminearum during initial infection1)
Gene ID	MY	RH	IC
FGSG_00028	0	56.5469	24.2665
FGSG_00387	168.02	129.395	59.1899
FGSG_00421	265.279	158.805	118.379
FGSG_00496	816.886	1587.52	3140.92
FGSG_00571	5.80742	223.088	409.749
FGSG_00777	6608.28	6104.85	9031.96
FGSG_00838	570.881	328.768	199.86
FGSG_00979	670.279	2567.8	14040.3
FGSG_01099	1073.26	1193.94	1198.61
FGSG_01241	250.451	415.474	266.316
FGSG_01346	696.454	1654.22	1204.16
FGSG_01422	305.049	333.83	819.651
FGSG_01523	186.068	1350.67	2355.7
FGSG_01572	121.568	87.9297	68.6603
FGSG_01866	6.45483	77.2517	410.367
FGSG_01891	2131.03	2136.42	2555.64
FGSG_01950	139.614	128.868	72.4448
FGSG_01962	82.3647	425.44	873.018
FGSG_02014	297.888	538.712	411.001
FGSG_02022	4088.71	1883.8	936.339
FGSG_02461	617.953	1048.6	2185.4
FGSG_02504	1831.78	1973.97	2796.65
FGSG_02541	1465.13	3595.56	6706.72
FGSG_02974	297.151	183.985	140.619
FGSG_03624	1.73244	1348.29	2975.61
FGSG_03628	0	255.644	308.401
FGSG_03662	196.742	315.822	554.138
FGSG_03695	0.102837	218.472	2362.86
FGSG_03795	0	49.2386	78.5264
FGSG_03905	0	14.9824	26.5519
FGSG_04136	2396.06	2748.54	4635.86
FGSG_04137	2467.6	5837.52	11502.7
FGSG_04312	1178.59	1815.25	2895.83
FGSG_04826	1756.93	418.167	287.665
FGSG_05491	4033.76	4121.34	5071.54
FGSG_05554	40.5207	161.568	94.9514
FGSG_05615	235.442	416.732	299.048
FGSG_05805	2.31802	57.9329	56.9792
FGSG_05843	180.814	156.166	104.406
FGSG_05972	1574.7	3587.66	5020.5
FGSG_06127	720.451	957.472	1202.27
FGSG_06154	256.992	108.532	109.988
FGSG_06246	76.6542	92.0961	117.034
FGSG_06445	0.250728	1666.66	3133.05
FGSG_06605	391.658	99.7755	308.435
FGSG_06702	594.15	748.02	1011.89
FGSG_06847	737.759	850.888	628.999
FGSG_07186	540.204	912.955	1382.6
FGSG_07671	9.23673	38.7917	221.054
FGSG_07822	0	0	7978.87
FGSG_07953	2035.28	287.044	438.821
FGSG_08335	1552.48	4304.69	9328.18
FGSG_08714	1172.64	3379.47	7563.7
FGSG_08721	393.225	1587.33	3049.41
FGSG_08723	423.328	932.027	1108.49
FGSG_08811	4161.09	5561.19	7945.76
FGSG_08851	471.448	292.654	355.392
FGSG_08979	876.13	25.4809	101.511
FGSG_09366	2608.25	1630.74	1047.61
FGSG_09690	1801.11	1932.71	3984.01
FGSG_09866	1741.17	2300.22	3990.56
FGSG_09998	170.883	187.595	200.658
FGSG_10246	2140.01	3104.91	6749.6
FGSG_10347	295.508	87.912	426.151
FGSG_10746	185.854	231.854	767.961
FGSG_10825	323.621	695.435	344.28
FGSG_10941	2618.94	3608.06	6699.31
FGSG_10974	29.808	334.632	789.846
FGSG_10993	11.0005	14.0315	136.784
FGSG_11036	0.283627	167.144	517.017
FGSG_11037	0	41.9845	137.274
FGSG_11164	1624.65	1301.27	1554.81
FGSG_12369	1120.58	600.976	202.77
FGSG_12483	14.4733	75.3263	131.219
1) FPKM, fragments per kilobase of exon per million fragments mapped; My, mycelia grown in complete medium; RH, epiphytically growing runner hyphae; IC, plant-penetrating infection cushions.Note: Expression profiles for 74 out of 79 apoplastic secretory proteins were identified during the initial infection of wheat flower tissue and their FPKM values are listed in this table. However, 5 of the 79…
