# Supplementary material for: Proteomic Analysis of the Fusarium graminearum Secretory Proteins in Wheat Apoplast Reveals a Cell-Death-Inducing M43 Peptidase
Source: J Fungi (Basel). 2025 Mar 21;11(4):240. doi: 10.3390/jof11040240 (PMC12027835; doi:10.3390/jof11040240)
Supplement: Supplementary file 1 [file jof-11-00240-s001.zip › Fg28 Table-S4.xlsx]

## Sheet: Table S4
Table S4. Protein sequences of Fg28 and related sequences from selected fungal species in the phylogenetic tree
Strain	Protein sequence
FGSG_00028	MVSKLALALFFGNALAGLAGRALPPRCAVADPTAEQVQHAQNLKKIESVSKVAAASITVDTYFHVVSSSSSKYISKAKLTAQLKALNDAYGPNDITFKLIDTTFTTNTNWAAGNGELAMKRQLRQGDYKTLNLYFTDVAKLGGTEALGYCYFPEPNVSTGSQKFILDGCVIVAETVPGGTAAPYNLGGTAVHEVGHWFNLFHTFQDGCNGGDLVADTPAQARQTSGCPARMDTCPNQAGDDPIHNYMDYSDDVCYEEFTPGQQTRMHSAWTAYRK
Fpse 07841	MVSKLALALFFGNALAGLAGRALPPRCAVADPTAEQVQHAQDLKKIESVSKVAAASITVDTYFHVVSSSSSKYISKAKLTAQLKALNDAYGPNDITFKLIDTTFTTNTNWAAGNGELAMKRQLRQGDYKTLNLYFTDVAKLGGTEALGYCYFPEPNISTGSQKFILDGCVIVAETVPGGTAAPYNLGGTAVHEVGHWFNLFHTFQDGCNGGDLVADTPAQARQTSGCPARKDTCPNQAGDDPIHNYMDYSDDVCYEEFTPGQQTRMHSAWTAYRK
FspoFSPOR 8901	MVSKLALALFFGNALAGLAGRALPPRCAVADPTAEQVQHAQELKKIESVSKIAAASITVDTYFHVVSSASSKYISKAKLQAQLKALNDAYGPNGISFNLVDTTFTTNTNWAAGNGELAMKRQLRQGDYKTLNLYFTDVAKLGGQEALGYCYFPEPNVSTGSQKFILDGCVIVAETVPGGTAAPYNLGGTAVHEVGHWFNLFHTFQDGCNGGDLVADTPAQARQTSGCPARMDTCPNQAGDDPIHNYMDYSDDVCYEEFTPGQETRMHSAWTAYRK
Fpoa 00077	MVSKLALALFFGNALAGLAGRALPPRCAVSDPTPEQIVQAQNLSKIESVSKVAAASIVVDTYFHVVSTSSSKYISKAKLQAQLKALNDAFSPNGITFKLIDTTFTTNSNWGVGNGELAMKRQLRQGDYKTLNLYFTDVAKLGGQSALGYCYLPEPNVSTGSQQFILDGCVIVAETVPGGTKAPFNLGGTAVHEVGHWFNLFHTFQDGCNGGDLVADTPAQGRQTSGCPARMDTCPNQPGDDPIHNYMDYSDDVCYEEFTPGQQTRMHSAWNAYRK
FverFVEG 13433	MVSKLALALFFGNALAGLAGRAIPPRCAIADPTPEQVQHAQNLKKIESVSKVAATSITVDTYFHVVSSSSSKYITKAKLQAQLKALNDAYGPHDVTFNLIDTTFTTNSDWAAGNGEVAMKRQLRQGDYKTLNLYFTDVAKLDGLDALGYCFFPEPNVSTGSSTFIRDGCVIVAETVPGGSMAPYNLGGTAVHEVGHWFNLFHTFQDGCNGGDLVSDTPAQASQTSGCPARRDSCPNQAGDDPIHNFMDYSDDVCYEEFTPGQKTRMHSAWTTYRK
FproFPRN 11839	MVSKLALALFFGNALAGLAGRAIPPRCAIADPTPEQVQHAQNLKKIESVSKVAATSITVDTYFHVVSSSSSKYITKAKLQAQLKALNDAYGPHDVTFNLIDTTFTTNSNWAAGNGEVAMKRQLRQGDYKTLNLYFTDVAKLDGLDALGYCFFPEPNVSTGSSTFIRDGCVIVAETVPGGSMAPYNLGGTAVHEVGHWFNLFHTFQDGCTGGDLVSDTPAQASQTSGCPARRDSCPNQAGDDPIHNFMDYSDDVCYEEFTPGQKTRMHSAWTTYRK
FoxyFOXG 14607	MVSKLALALFFGNALAGLAGRAIPPRCAIADPTPEQVQHAQNLKKIESVSKVAATSITVDTYFHVVSSSSSKYITKAKLQAQLKALNDAYGPHDVTFNLIDTTFTTNSNWAAGNGEVAMKRQLRQGDYKTLNLYFTDVAKLDGLDALGYCFFPEPNVSTGSSTFIRDGCVIVAETVPGGSMAPYNLGGTAVHEVGHWFNLFHTFQDGCTGGDLVSDTPAQASQTSGCPARRDSCPNQAGDDPIHNFMDYSDDVCYEEFTPGQKTRMHSAWTTYRK
Fpoa 12623	MVSKLALALFFGNALAGLAGRAIPPRCATEPTPEQVQNAQNLKKIESISRVATSSITIDTYFHFKALNDAYRPHNITFNLTNTTFTTNSDWADGNEEVAMKRQLRQGDYKTLNLYFTDAVKVKGRYALGNCPFPEPNISTGSDTFIIDGCVVVAETVPGGSLTRFNHGGTAIHEVGHWFNLFHTFEDGCRDGDLVSDTPAQASATNGCPARRDSCPFQAGDDPIHNFMDYSDDVCYEEFTAGQKIRMHTAWTTYRK
FsolNechaG98075	MALPPRCAISDPTPEQLDNARTLKAIEETARIAARASITVDTYFHVVSSASSKYITQKQLQDQLVYMNDSYGPHGVTFRLAGTDFTTNTNWAAGNGEVAMKRQLRKGDYSTLNLYFVDTPKLDGRTALGYCHFPEPGVTTGSTTFIKDGCVIDAQTVPGGTAEPYNLGGTAVHEIGHWFNLFHTFQGGCTGSGDFVSDTPAQGDYTSGCPARLDTCPNQAGDDPIHNYMDYSDDICYEEFTPGQETRLHTAWETYRQ
MoryMGG 08041	MQINVVKTFLFALAASSVSALAVDTEFRCGAPEPSEELIEASAIMAVAEAEAAANGTLAARQSALTIDTYVHVVATSTSASAGYLSDATIQQQLRVMNEDYAPSGIQFVLKGTDRTVNANWARDSGETAMKTALRKGTYKDLNLYFLSSIPGGILGYCYFPASATTSTVRLDGCTIASGTVPGGSISRFNLGKTAVHEVGHWFGLYHTFQGGCNGQGDLVDDTPAQASASSGCPIGRDSCPNQPGLDPIHNYMDYSDDSCYEEFTPGQNARMSSMFAQFRAGK
VdahVDAG 00751	MLFKSLFVAAATAVGVSGHVAREAPRTFGCGTHEPSAEHVGMSKVLAAQEARVLESGNLTARATINVNVYFHVVAASQTVANGYLTDKMVADQIAVLNQDFAPHDVAFRLAGTDRTVNTGWARDSNEIAMKRALRKGTYKDLNLYTQVTLTDDALGYAYFPTSGATSGSTTFIRDGVSIKAQTVPGGTQAGFNLGKTGTHEVGHWLGLYHTFQGGCTGSGDQVSDTPAQASFSSGCPIGRDSCPGQAGLDPIHNYMDYSDDSCYEEFTPGQDARIHSFWTTYRA
CgraGLRG 06286	MQVTFTLVAALAGMASAAVAGERGSFGCATHEPTLEHIEISKKLAEEEATNATLFGLAAAATITVPTYFHVVASSQTVANGYITDKMLSDQLAVMNEDFAPHGISFNLVQTTRTINPTWARDGDELAMKRSLRKGDYGALNLYFLRDIGGAFGYCYFPTTASPGSASYIRDGCTILSSTVPGGSSTNYNLGRTVTHEVGHWFGLYHTFQGGCTGSGDSIADTPAQSSPSSGCPVGRDSCPNQPGVDPIHNYMDYSIDSCYEEFTPNQQTRMYSFFNQYRA
ZtriZT1A5 G701	MRMLIGILVAYLAVPGSAIQRCAAPAPSPELVKNTTDQTVERGMLENFTVDTYVHVITTQAKKNRYPKAMVEQQMKIMNVKFAPYSFQFRTNDINYTVSDRWATFDGIKKHTAKADPVLAQVEEEFKTMLHKGNYSTLNIYVLSDMKWAYGSAAVPLVNPTPTEVIADGIMLSAETMPGGEAVNKYGVYNLGYTAIHETGHWLGLNHVFSEDRTGSSVPFCGDSGDNVDDTPAQITPTRGCPEKKDSCPQQPGKDSIHNYMDYSADSCMTEFTWGQKMKMEQSFAEYRKGR
UmayUMAG 00411	MLPFRKLVSSVSLAFLLLQTHHQLYGSGQALAMPLQPTPADDRLDTLFTLARAASQNPNNDGQQVTITPEAVLKALQALANGIQNQQDDKTPNSPVMVISHGEGGPIVPGSDADQRSKDSSVKYKNNNDTEAAKEAIQNLQQPRSRFCAQAANTNRTIDNMSQKLVQKERKRLASIRKQRISKASSKNNATDARSLTDAKILAEQTRTVQVVWHVIHSGSAGNLSDAAISRQIDTLNSDYEPYGFAFDLNSTNRVDNARWFKNITPDTNLQDQMKSSLRQGDAGVLNLYSVDFSNGLLGYSSFPWDVQSNLVNDGIVFQYSTVPGGSETGYNLGKTATHEVGHWLGLYHVFQGGCDSPGDYVDDTPPQSDATNGCPTGQDSCPGGGVDSIHNYMDYSSD…
RcMEP1MK840975M43	MLFSALSALAFGISTVLAAPYYNSTVSRTCGSHLSDELVAAAEAHFAANKVSLKAGSTFAATVQVYWHVIQAGTTLAQGNVPDSQIASSISAMNTHYSSSGLSFTLAGTDRTTNANWFNSVGPSSSYQTAMKTALRKGTAAALNVYTVGFKSGDGAGLLGYATFPSSYTGNPKDDGVVILYSSVPGGSTANYNQGKTLTHEVGHWLGLYHTFQGGCSGTGDSVSDTPPEASPASGCPTGRDTCSGGGVDPIHNYMDYSYDSCMTEFTAGQITRFKSQIATYRGISV
UvirKDB15043	MAAVETSSSTSPVSHPANCPRTRDGHGRPVDAQVAVPVLQMRHEASVGGADQGRPGDAYMGTWEHGNMGTWESLVAKPRDMFSQIHVNTYVDVVTRAKGTPKDFSLVLNEDVAKAGIQFTLRDIMSRSQPDWAIGAYELEKKKAPSSGILPGRQDAFCGPGVEFRHCSRIFSTAPMRINSTSREDVVVVAAGTMGSSTNYTEGKTATHEERRATAPGDYVGDTPQQSVATKGLSSERGQGHSCPDKPGLDTIHNFMDYSYDACLEEFAQDQMTRMNSMHMKFRAGR
RcFL1M36	MSLSERVFLLFLLAFGNLPFTCARDGTRKSLSFKQVLPTADFITDPPAISAHVPLDADPHDVARLFIEEHVAGATHGYYIRNDSYTDQITGISHVYARQLLHGLEIIDGDVNLNIRDGKVLSYGNSFFNGGLPWSIQSPTYDLERYCWEIPSKTDPFACEVSLDRMRTAASIYSSSTREHENSPVPAAFFFTLAVYPEVLRRDTYLQSAYTAAGPEPCPDPFEDTFNSECWSIYVLPGVIAPVKARKVYVQTWAFGWENTKLSLAWRLEVKLEDNYYEAYVYERDPASIIAVIDWVSDGPAPKPSRPSKSPQDKVTSRSPLVSKEYITSDTIYPSQEYYRTMLPSPEGTYRVWEWGINDPASGNRTLKVAPYNTAASPLGWHSVHTDSQPVDGRLDWNP…
CgraM36	MYRSMKSLALLGLLGPTSQVFAHPATGHAHNIGRRGVDIEAFRLPQVGSYTNATEIETTPPIALLKRESYVETATELVKKLAPNSEFRLVGDHYVGTNGIGHVNFKQTVHGLDIDNGDFNVNIGKDGKVFSYGNNFFKGEAPEASPLKKRDFKDPVSALKGAKDVLQLPVEAASASAEPKEGTEVYSIKGTSGTVSDPEARLVYFVKADGSLALSWRVETDITENWLLTYVDAETGTDVHGVVDYVSDLANYRVYPWGVNDPTEGDRVLVTDPWDISASPLTWQSDGTTNYTTTRGNNGIAQSNPSGGTAYLNNYRPTSAARNFDYQYTTSLTTPSSYIDASIAQLYYTANHYHDLLYTLGFTESAGNFQINNNGKGGVGNDFVVLFAQDGSGTNNANF…
FoMep1M36	MRFSDSLLLIGLSSLAGAHPSRRAPNPSPLSKRGLDLEAFKLPPMAEYVPQDEVPDDVSAKVVTKRADYTETAKDLVKSTFPKATFRMVNDHYVGSNKIAHIHFKQTINGIDIDNADFNVNIGADGEVFSYGNSFYEGKIPGPLTKRDEKDPVDALKDTVDVLSLPVEAEKAKAEKKSKNHYTFTGTKGTVSKPEAKLTYLVDENKELKLTWRVETDIVDNWLLTYVNAAKTDEVVGVVDYVNEATYKVYPWGVNDPSKGSRSTVENPWNLEASEFTWLSDGSNNYTTTRGNNGIAQVNPSGGSTYLNNYRPDSPSLKFEYDYSTSTTTPTTYRDASIAQLFYTANKYHDLLYLLGFTEQAGNFQTNNNGQGGVGNDMVILNAQDGSGTNNANFATPAD…
